# Supplementary material for: Understanding integrated HPV testing and treatment of pre-cancerous cervical cancer in Burkina Faso, Cote d’Ivoire, Guatemala and Philippines: study protocol
Source: Reprod Health. 2023 Nov 13;20:167. doi: 10.1186/s12978-023-01696-8 (PMC10644460; doi:10.1186/s12978-023-01696-8)
Supplement: Supplementary file 1 — Additional file 1. Qualitataive data collection tools. [file 12978_2023_1696_MOESM1_ESM.zip]

Archive with 11 entries (11 files):
- Qualitative tools/10-Key Informant Interview - Program manager and decision makers.docx
- Qualitative tools/11-Key Informant Interview  - Male community members.docx
- Qualitative tools/1-Indepth interview - Women who Accept HPV Screening.docx
- Qualitative tools/2-Indepth Interview - HPV positive Women who Return for VAT.docx
- Qualitative tools/3-Indepth Interview - Women who DECLINE HPV Screening.docx
- Qualitative tools/4-Interview - HPV positive women who do NOT return for VAT.docx
- Qualitative tools/5-Key Informant Interview  - LEEP_LLETZ service providers (Doctors).docx
- Qualitative tools/6-Key Informant Interview  - Service provider.docx
- Qualitative tools/7-Key Informant Interview - Facility or Unit In-Charge.docx
- Qualitative tools/8-Key Informant Interview -  Community Mobilizers.docx
- Qualitative tools/9-Key Informant Interview - Laboratory personnel.docx
