# Supplementary material for: Understanding integrated HPV testing and treatment of pre-cancerous cervical cancer in Burkina Faso, Cote d’Ivoire, Guatemala and Philippines: study protocol
Source: Reprod Health. 2023 Nov 13;20:167. doi: 10.1186/s12978-023-01696-8 (PMC10644460; doi:10.1186/s12978-023-01696-8)
Supplement: Supplementary file 2 — Additional file 2. Quantitative data collection tools. [file 12978_2023_1696_MOESM2_ESM.zip]

Archive with 9 entries (9 files):
- Quantitative tools/1-Eligibility_Enrollment and Client Contact Form.docx
- Quantitative tools/2-HPV and Biopsy Results Form.docx
- Quantitative tools/3-VAT Results and Treatment Form.docx
- Quantitative tools/4-Referral Outcome Form.docx
- Quantitative tools/5-Treatment Complication_Adverse Events Form.docx
- Quantitative tools/6-Client Follow-Up Form.docx
- Quantitative tools/7-Twelve-month Post-treatment Follow-up Survey.docx
- Quantitative tools/8-Client exit interview_with cost questions.docx
- Quantitative tools/9-Cost Analysis Tool.xlsx
