# Supplementary material for: Understanding integrated HPV testing and treatment of pre-cancerous cervical cancer in Burkina Faso, Cote d’Ivoire, Guatemala and Philippines: study protocol
Source: Reprod Health. 2023 Nov 13;20:167. doi: 10.1186/s12978-023-01696-8 (PMC10644460; doi:10.1186/s12978-023-01696-8)
Supplement: Supplementary file 2 — Additional file 2. Quantitative data collection tools. [file 12978_2023_1696_MOESM2_ESM.zip › Quantitative tools/9-Cost Analysis Tool.xlsx]

## Sheet: Instructions
	Overview & Instructions
	Instructions:
	1	Overview
		Delivery of screening and treatment costs will be collected from the SUCCESS project-supported facilities during the study implementation period (18-months) using a customized version of the Cervical Cancer Prevention and Control Costing (C4P) Tool, first developed by the WHO. (Refer to annex 3 for the list of tools). The C4P Tool is intended for use by LMIC country program managers to plan cervi…
	2	Complete the preliminary questions on the next tab.
		Questions 1-6 help determine whether certain categories of cost apply to your program. Question 7 helps adjust for exchange rates. Question 8 allows you to use an estimate of the program impact (if available) to get a preliminary estimate of the program's cost per unit of impact.
	3	Complete the eight ingredients tabs.
		These tabs break down each of the ingredient categories into likely line items. Not all line items will necessarily apply to your intervention. Where possible, conditional formatting will gray out sections that are not applicable.If you feel that the categories or line items provided do not allow for you to accurately estimate a certain cost, please include these items under "Miscellaneous costs"…
	4	Review the total program cost on the final tab.
		This tab totals each of the eight categories of ingredients. When an estimate of the programs impact is available, this tab also generates a back-of-the-envelope calculation of cost per unit of impact.
	Additional Tips:
		Some cells in the template are colored red in their top right corner. Hover over these cells to get suggestions on how to best fill them.
		Many cells are shaded light gray to indicate that they will pre-populate based on data entered elsewhere in the workbook.

## Sheet: Summary Costs
Study Title: Feasibility and Acceptability of HPV testing and Treatment of Precancerous Cervical Lesions in Burkina Faso, Côte d'Ivoire, Guatemala, and Philippines Principal Investigator: Mark Kabue, Dr.PH JHSPH IRB No.: 13630 PI Version/Date: v2/ October 15, 2021
	10- Summary of Intervention Costs
	Part	Section	Description		Total Costs (local)	Total Costs (USD)
	1	Program Administration	Costs of all full-time staff who worked throughout all phases of the intervention and implementation (not just for a portion of the intervention) and other costs related to program administration. Include any overhead costs here. Please do not include staff that were hired only to identify potential program recipients, or staff costs associated with evaluating the program.		0	0
	2	Targeting	Costs that were incurred to target, identify, and raise awareness among potential subjects as part of the intervention. Targeting/identification costs may include costs of a pre-program census or targeting survey given to identify those within a specific region who are eligible and meet certain criteria. This category also includes marketing costs, such as the costs incurred to print and distribu…		#REF!	#REF!
	3	Staff Training	Costs that were incurred to train staff involved in the intervention. If no training sessions were held for staff, then leave this section blank.		#REF!	#REF!
	4	User Training	Costs incurred by the program implementer to train participants or beneficiaries.		#REF!	#REF!
	5	Implementation Costs	Costs of implementing the intervention. This can include the costs of items distributed to participants or the costs of creating and maintaining technologies or resources developed for the intervention.		0	0
	6	User Costs	Costs that the user incurred as a part of the intervention. These costs are divided into new costs, marginal costs, and averted costs.		#REF!	#REF!
	7	Averted Costs	Costs averted as a result of the intervention. Only include costs here that are significant.		#REF!	#REF!
	8	Monitoring Costs	Costs incurred due to oversight, monitoring, or tracking of the program recipients and their progress during the intervention. This tab would also include the costs of monitoring supply chains or other systems set up for the intervention. Please do not include costs for data collection for program evaluation, which would not take place in a full-scale version of the program.		#REF!	#REF!
			Total:		0	0
			Aggregate Impact:		#REF!	#REF!
			Cost per Unit of Impact:

## Sheet: 1 - Program Administration 
	Part 1: Program Administration
			Unit	Unit Cost (local)	Unit Cost (USD)	# of Units	Total Cost (local)	Total Cost (USD)	Notes	Instructions	Examples
	I	Salaried
		Insert one line for each salaried employee (likely paid on a monthly or yearly basis). Insert additional rows below if necessary, and copy the formula in Column H so that total costs will correctly populate.
	1									Cost data for full-time, salaried workers should generally be available by month or year. Please describe employees' main tasks or duties in "Notes."	Senior management of the primary implementing organization
	2
	3
	4
	5
		Subtotal:					0	0
	II	Not Salaried, but Full Time
		Insert one line for each position. If there is more than one employee per position, please sum the hours worked for all employees of that position. Insert additional rows below if necessary and copy the formula in Column H.
	1									Cost data for full-time but not salaried staff may be available by day, week, month, or year. Please describe employees' main tasks or duties in "Notes."	A full time phone operator that answers questions farmers may have in a mobile phone agrictultural extension project
	2
	3
	4
	5
		Subtotal:					0	0
	III	Capital Costs
	1	Cost of facilities								Sum the amount spent on rent per month (or year) for facilities used full-time for the intervention, put the total in "Unit Cost". If you only have a total cost available, enter "Total" for "Unit" and enter 1 in "# of Units." Identify what facilities were included in the calculation in "Notes."	The rent paid each month for facilities that were rented specifically for the intervention and for full-time staff members.
	2	Cost of utilities								Please average the total amount spent on all utilities each month (or year). If you only have a total cost available, choose "Total" and enter 1 in "# of Units." Identify what utilities were included in the calculation in "Notes."	Utilities may include the cost of phone bill, electricity bills, and gas bills incurred during the intervention.
	3	Cost of materials in facility	Total			1				Please sum the amount spent on all materials used in the facility. Identify what materials were included in the calculation in "Notes."	Computers, desks, phones, etc.
		Subtotal:					0	0
	IV	Miscellaneous Costs
		Insert any other costs that were incurred throughout all phases of the intervention, including overhead or administrative costs. If you have lump-sum costs that you cannot divide into the categories above, include them here.								Please include a description of any miscellaneous costs in "Notes."
	1
	2
	3
	4
	5
		Subtotal:					0	0
		Total:					0	0

## Sheet: 2 - Targeting Costs
	Part 2: Targeting Costs
			Unit	Unit Cost (local)	Unit Cost (USD)	# of Units	Total Cost (local)	Total Cost (USD)	Notes	Instructions	Examples
	I	Labor - Outreach
		Insert one line for each position. If there is more than one employee per position, please sum the hours worked for all employees of that position. Insert additional rows below if necessary and copy the formula in Column H.								Please enter the cost of labor for employees who were not full-time and worked specifically on the outreach portion of the targeting phase. Cost of labor for full-time employees should already be accounted for in Tab 1 - Program Administration.	Employees who travelled to the rural areas to survey potential program recipients.
	1									Cost data should be available in hours or days. If you only have a total estimate, enter "Total" for "Unit" and enter 1 for "# of Units." Please describe employers' main tasks or duties in "Notes."	Enumerators hired to conduct a survey or census.
	2
	3
	4
	5
		Subtotal:					0	0
	II	Lodging								If the targeting portion of the intervention involved being on site, please enter the cost of lodging for the nights spent on site. Please specify the type of lodging in "Notes."
	1
	2
		Subtotal:					0	0
	III	Transportation
	1	Air								If the cost of flights taken differed among participants, try to state an average or add an additional row for each flight amount. Please describe the origin and destination of each flight in "Notes."
	2	Ground								If ground transportation taken was by van or car, please state whether it was rented or owned by J-PAL/IPA or the implementing partner in "Notes." The price will depend on the type of vehicle.
		Car								Please specify if the car was rented or owned by J-PAL/IPA or the implementing partner.
		Van								Please specify if the van was rented or owned by J-PAL/IPA or the implementing partner.
		Bus								Costs should be given by number of buses rented or fare per person.
		Gas								Units for gas should be in liters or gallons. Alternatively, you could enter the rate paid drivers per kilometer or mile.
	3	Other transportation								Please specify what other form of transportation was taken in "Notes."
		Subtotal:					0	0
	IV	Staff per diem (allowances)								Staff per diem includes food allowances and other related costs for their time in the field for the employees. If different staff received different per diem amounts, enter each on a separate line.
	1									Costs for staff per diem should be in days or amount per person.
	2
		Subtotal:					0	0
	V	Cost of materials
		Materials								Please enter the cost of developing the materials used for purposes of targeting, excluding labor. Please include the cost of all materials used, even if they were provided for free.	Cost of paper and printing and production of surveys.
	1									Please describe the specific materials used in the identification phase of the intervention, i.e. paper, etc. in "Notes."
	2
	3
	4
	5
		Labor to Develop Materials
		Insert one line for each position. Insert additional rows below if necessary and copy the formula in Column H.								Please enter the cost of labor for part-time employees who developed materials used in the targeting phase. Cost of labor for full-time employees should already be accounted for in Tab 1 - Program Administration.
	1									Labor costs should be available in hours or days. If you only have a total cost available, enter "Total" for "Units" and enter 1 in "# of Units."
	2
		Subtotal:					0	0
	VI	Capital Costs
	1	Event space									Cost of venue rental for info sessions or village meetings that are designed to raise awareness about the product used in the intervention.
		Subtotal:					0	0
	VII	Miscellaneous Costs
		Insert any other costs related to targeting and identifying particpants. If you have lump-sum costs that you cannot divide into the categories above, include them here.								Please include a description of any miscellaneous costs in "Notes."
	1
	2
	3
	4
	5
		Subtotal:					0	0
		Total:					0	0

## Sheet: 3 - Staff Training
	Part 3: Staff Training
			Unit	Unit Cost (local)	Unit Cost (USD)	# of Units	Total Cost (local)	Total Cost (USD)	Notes	Instructions	Examples
	I	Capital Costs
	1	Cost of facilities								This applies if a space separate from the full-time space listed in Tab 1 - Program Administration was rented specifically for training. Facility costs should be available in days. If you only have a total cost available, enter "Total" for "Unit" and enter 1 in "# of Units." Please describe the facilities in "Notes."
	2	Cost of materials used in training	Total			1				Please identify what materials were used in "Notes" and their overall cost in the "Unit Cost" column.
	3	Cost of food, beverages								Cost of the food and beverages provided at the training, either per person, per day, or total.
		Subtotal:					0	0
	II	Trainers								External trainers who were hired to teach people how to administer the intervention. If these trainers are full-time employees for the intervention. If they were, they should be included in Tab 1 - Program Administration. If no external trainers were hired, leave this section blank.
	1	Labor
		Insert one line for each position. If there is more than one employee per position, please sum the hours worked for all employees of that position. Insert additional rows below if necessary and copy the formula in Column H.
										Wages for external trainers. Costs should be available in hours or days. Please describe the trainers' specific roles or duties in "Notes."
	2	Lodging								Enter the cost of lodging for the nights trainers spent on site, if applicable. Please specify the type of lodging in "Notes."
	3	Transportation
		Air								If the cost of flights taken differed among participants, try to state an average or add an additional row for each flight amount. Please describe the origin and destination of each flight in "Notes."
		Ground								If ground transportation taken was by van or car, please state whether it was rented or owned by J-PAL/IPA or the implementing partner in "Notes." The price will depend on the type of vehicle.
		Car								Please specify if the car was rented or owned by J-PAL/IPA or the implementing partner.
		Van								Please specify if the van was rented or owned by J-PAL/IPA or the implementing partner.
		Bus								Costs should be given by number of buses rented or fare per person.
		Gas								Units for gas should be in liters or gallons. Alternatively, you could enter the rate paid drivers per kilometer or mile.
		Other transportation								Please specify what other form of transportation was taken in "Notes."
	4	Staff per diem (allowances)								Staff per diem includes food allowances and other related costs for their time in the field for the employees. If different staff members received different per diem amounts, provide an average or enter additional rows.
		Subtotal:					0	0
	III	Trainees
	1	Labor								Wages staff would earn while at training, assuming they aren't full-time workers captured in Tab 1 - Program Administration.
		Insert one line for each position. If there is more than one employee per position, please sum the hours worked for all employees of that position. Insert additional rows below if necessary and copy the formula in Column H.
										Costs should be available in hours or days. If you only have a total cost available, enter "Total" for "Unit" and enter 1 in "# of Units."
	2	Lodging								If the staff training portion of the intervention involved trainees being on site, please enter the cost of lodging for the nights spent on site. Please specify the type of lodging in "Notes."
	3	Transportation
		Air								If the cost of flights taken differed among participants, try to state an average or add an additional row for each flight amount. Please describe the origin and destination of each flight in "Notes."
		Ground								If ground transportation taken was by van or car, please state whether it was rented or owned by J-PAL/IPA or the implementing partner in "Notes." The price wil depend on the type of vehicle.
		Car								Please specify if the car was rented or owned by J-PAL/IPA or the implementing partner.
		Van								Please specify if the van was rented or owned by J-PAL/IPA or the implementing partner.
		Bus								Costs should be given by number of buses rented or fare per person.
		Gas								Units for gas should be in liters or gallons. Alternatively, you could enter the rate paid drivers per kilometer or mile.
		Other Transportation								Please specify what other form of transportation was taken in "Notes."
		Subtotal:					0	0
		Number of Trainees:								Please include the number of trainees that attended the event. If there were multiple trainings, please describe the trainings in "Notes." If these trainings had significantly different costs, it may be helpful to fill out sections I, II, and II of this tab for each training or type of training.
	VI	Miscellaneous Costs
		Insert any other costs related to staff training. If you have lump-sum costs that you cannot divide into the categories above, include them here.								Please include a description of any miscellaneous costs in "Notes."
	1
	2
	3
	4
	5
		Subtotal:					0	0
		Total:					0	0

## Sheet: 4 - User Training
	Part 4: User Training
			Unit	Unit Cost (local)	Unit Cost (USD)	# of Units	Total Cost (local)	Total Cost (USD)	Notes	Instructions	Examples
	I	Capital Costs
	1	Cost of facilities								This applies if a space separate from the full-time space listed in Tab 1 - Program Administration was rented specifically for the training. Facility costs should be available in days. If you only have a total cost available, enter "Total" for "Unit" and enter 1 in "# of Units." Please describe the facilities in "Notes."
	2	Cost of materials used in training	Total			1				Please identify what materials were used in "Notes" and their overall cost in the "Unit Cost" column.
	3	Cost of food, beverages								Cost of the food and beverages provided at the training, either per person, per day, or total.
		Subtotal:					0	0
	II	Trainers
	1	Labor								Cost of the trainers, assuming they are not full-time. If so, they would be captured in Tab 1 - Program Administration.
		Insert one line for each position. If there is more than one employee per position, please sum the hours worked for all employees of that position. Insert additional rows below if necessary and copy the formula in Column H.
										Costs should be available in hours or days. Please describe trainers' specific roles or duties in "Notes."
	2	Lodging								If the user training portion of the intervention involved trainers being on site, please enter the cost of lodging for the nights spent on site. Please specify the type of lodging in "Notes."
	3	Transportation
		Air								If the cost of flights taken differed among participants, try to state an average or add an additional row for each flight amount. Please describe the origin and destination of each flight in "Notes."
		Ground								If ground transportation taken was by van or car, please state whether it was rented or owned by J-PAL/IPA or the implementing partner in "Notes." The price will depend on the type of vehicle.
		Car								Please specify if the car was rented or owned by J-PAL/IPA or the implementing partner.
		Van								Please specify if the van was rented or owned by J-PAL/IPA or the implementing partner.
		Bus								Costs should be given by number of buses rented or fare per person.
		Gas								Units for gas should be in liters or gallons. Alternatively, you could enter the rate paid drivers per kilometer or mile.
		Other transportation								Please specify what other form of transportation was taken in "Notes."
	4	Cost of developing and printing materials distributed at training								Include anything that was free or discounted during the experiment. Please describe the materials developed in "Notes."
		Labor								Include cost of labor to develop and print materials at training only if labor is not full-time and captured in Tab 1 - Program Administration.
		Materials	Total			1				Please identify what materials were used in "Notes" and their overall cost in the "Unit Cost" column.
		Subtotal:						0
	III	Trainees
	1	Compensation								Please include any compensation the trainees received for attending the the training. If there were given gifts for their participation, include the value of the gifts in dollars and describe the gift in "Notes".
	2	Cost of lost wages								The cost of the wages the trainees would have earned, had they not attended the training. To avoid double-counting, this cost should only be included if trainees are not compensated for attending the training or if the compensation is far less than the value of lost wages. The ILOSTAT Database or WageIndicator.org are good resources for calculating average wages for a given country and sector. If…
	3	Lodging								If the user training portion of the intervention involved users being on site, please enter the cost of lodging for the nights spent on site. Please specify the type of lodging in "Notes."
	4	Transportation
		Air								If the cost of flights taken differed among participants, try to state an average or add an additional row for each flight amount. Please describe the origin and destination of each flight in "Notes."
		Ground								If ground transportation taken was by van or car, please state whether it was rented or owned by J-PAL/IPA or the implementing partner in "Notes." The price will depend on the type of vehicle.
		Car								Please specify if the car was rented or owned by J-PAL/IPA or the implementing partner.
		Van								Please specify if the van was rented or owned by J-PAL/IPA or the implementing partner.
		Bus								Costs should be given by number of buses rented or fare per person.
		Gas								Units for gas should be in liters or gallons. Alternatively, you could enter the rate paid drivers per kilometer or mile.
		Other Transportation								Please specify what other form of transportation was taken in "Notes."
		Subtotal:					0	0
		Number of Trainees:								Please include the number of trainees that attend the event. If there are multiple trainings, please describe the trainings in "Notes." If these trainings have significantly different costs, it may be helpful to fill out sections I, II, and II of this tab for each training or type of training.
	IV	Miscellaneous Costs
		Insert any other costs related to user training. If you have lump-sum costs that you cannot divide into the categories above, include them here.								Please include a description of any miscellaneous costs in "Notes."
	1
	2
	3
	4
	5
		Subtotal:					0	0
		Total:					0	0

## Sheet: 5 - Implementation Costs
	Part 5: Implementation Costs
			Unit	Unit Cost (local)	Unit Cost (USD)	# of Units	Total Cost (local)	Total Cost (USD)	Notes	Instructions	Examples
	I	Subsidies, Credits, and Transfers								Cost per person or other unit of any subsidies, credits, or transfers provided to participants as part of the intervention. Incentives and gifts provided as part of user training should be included in the previous tab.	Subsidized insurance; subsidized seed packets sold to farmers.
		Insert one line for each subsidy or credit. Insert additional rows below if necessary and copy the formula in Column H.
	1
	2
	3
	4
	5
		Subtotal:					0	0
	II	Donations and Items Provided for Free
		Insert one line for each donation or item provided to the implementers for free. Insert additional rows below if necessary and copy the formula in Column H.								Record any goods or services that were provided to the implementers for free, but which a scaled-up model of the program would have to pay for. Items recorded in other tabs of the spreadsheet (such as labor provided by participants) should not be included here.	Deworming medication provided by drug companies; seed packets donated by outside organizations.
	1									Please describe who donated the item in "Notes."
	2
	3
	4
	5
		Subtotal:					0	0
	III	Labor
		Insert one line for each position. If there is more than one employee per position, please sum the hours worked for all employees of that position. Insert additional rows below if necessary and copy the formula in Column H.								Please enter the cost of labor for employees who were not full-time and worked specifically on program implementation. Cost of labor for full-time employees should already be accounted for in Tab 1 - Program Administration.
	1									Labor costs should be available in hours or days. If you only have a total estimate, choose "Total" and enter 1 for "# of Units."	NGO workers responsible for conducting home visits.
	2
	3
	4
	5
		Subtotal:					0	0
	IV	Lodging								If the intervention required staff to stay overnight at program sites, please enter the cost of lodging for the nights spent on site. Please specify the type of lodging in "Notes."
	1										Lodging for NGO workers who travel to beneficiary villages to conduct home visits.
	2
		Subtotal:					0	0
	V	Transportation									Transport costs for NGO workers who travel to beneficiary villages to conduct home visits.
	1	Air								If the cost of flights taken differed among participants, try to state an average or add an additional row for each flight amount. Please describe the origin and destination of each flight in "Notes."
	2	Ground								If ground transportation taken was by van or car, please state whether it was rented or owned by J-PAL/IPA or the implementing partner in "Notes." The price will depend on the type of vehicle.
		Car								Please specify if the car was rented or owned by J-PAL/IPA or the implementing partner.
		Van								Please specify if the van was rented or owned by J-PAL/IPA or the implementing partner.
		Bus								Costs should be given by number of buses rented or fare per person.
		Gas								Units for gas should be in liters or gallons. Alternatively, you could enter the rate paid drivers per kilometer or mile.
	3	Other transportation								Please specify what other form of transportation was taken in "Notes."
		Subtotal:					0	0
	VI	Staff per diem (allowances)								Staff per diem includes food allowances and other related costs for their time in the field for the employees. If different staff received different per diem amounts, enter each on a separate line.	Daily expenses for NGO workers who travel to beneficiary villages to conduct home visits.
	1									Costs for staff per diem should be in days or amount per person.
	2
		Subtotal:					0	0
	VII	Cost of materials
		Materials								Please enter the cost of developing the materials used for the intervention Please describe the materials used in "Notes."
	1
	2
	3
	4
	5
		Labor to develop materials
		Insert one line for each position. Insert additional rows below if necessary and copy the formula in Column H.								Please enter the cost of labor for part-time employees who developed materials used in the intervention. Cost of labor for full-time employees should already be accounted for in Tab 1 - Program Administration.
	1									Labor costs should be available in hours or days. If you only have a total estimate, choose "Total" and enter 1 for "# of Units."
	2
		Subtotal:					0	0
	VIII	Capital Costs
	1	Event space								Cost of venue rental. If these costs were incurred for the full duration of the intervention, they should be recorded in Tab 1 - Program Administration. Please describe the venue in "Notes."
		Subtotal:					0	0
	IX	Miscellaneous Costs
		Insert any other costs related to implementation. If you have lump-sum costs that you cannot divide into the categories above, include them here.								Please include a description of any miscellaneous costs in "Notes."
	1
	2
	3
	4
	5
		Subtotal:					0	0
		Total:					0	0

## Sheet: 6 - User Costs
	Part 6: User Costs
			Unit	Unit Cost (local)	Unit Cost (USD)	# of Units	Total Cost (local)	Total Cost (USD)	Notes	Instructions	Examples
	I	New Costs								Costs for goods or services that were not being paid for by participants at all prior to the intervention.
		Labor
		Insert one line for each position. If there is more than one employee per position, please sum the hours or days worked for all employees of that position. Insert additional rows below if necessary and copy the formula in Column H.								Did the beneficiary have to hire any additional people or provide any volunteer labor in order to complete the intervention? Please describe the main tasks or activities in "Notes."	The project used community members' volunteer labor to construct a new school building.
	1									Labor costs should be available in hours or days. If you only have a total estimate, choose "Total" and enter 1 for "# of Units."
	2
	3
	4
	5
		Capital								Were there any products a user bought during this intervention that they were not previously using?	Fertilizer to be used on a new kind of seed.
		Insert one line for each product. Insert additional rows below if necessary and copy the formula in Column H.
	1
	2
	3
	4
	5
		Subtotal:					0	0
	II	Marginal Costs								Additional costs for existing goods or services that are incurred by the participant as a result of the intervention.
		Labor
		Insert one line for each position. If there is more than one employee per position, please sum the hours worked for all employees of that position. Insert additional rows below if necessary and copy the formula in Column H.								Did the user or any employees of the user work longer hours due to the intervention? Please describe the main tasks or activities in "Notes."
	1									Labor costs should be available in hours or days. If you only have a total estimate, choose "Total" and enter 1 for "# of Units."
	2
	3
	4
	5
		Capital
		Insert one line for each product. Insert additional rows below if necessary and copy the formula in Column H.								Did the user purchase additional units of materials he/she was already using? This should not account for increased use of materials the participant already owned.	Prior to the intervention, a farmer purchased 10 kg of fertilizer per season. If he increased to 15 kg per season, record 5 kg of additional fertilizer use here.
	1
	2
	3
	4
	5
		Subtotal:					0	0
	III	Averted User Costs
		Labor
		Insert one line for each position. If there is more than one employee per position, please sum the hours worked for all employees of that position. Insert additional rows below if necessary and copy the formula in Column H.								Did program beneficiaries or any of their employees work fewer hours due to the intervention? Please describe the activities that were reduced or discontinued in "Notes."
	1									Labor costs should be available in hours or days. If you only have a total estimate, choose "Total" and enter 1 for "# of Units."
	2
	3
	4
	5
		Capital								Did the beneficiary use less capital (materials, tools, etc) due to the intervention?
		Insert one line for each product. Insert additional rows below if necessary and copy the formula in Column H.
	1
	2
	3
	4
	5
		Subtotal:					0	0
	IV	Miscellaneous Costs
		Insert any other user costs. If you have lump-sum costs that you cannot divide into the categories above, include them here.								Please include a description of any miscellaneous costs in "Notes."
	1
	2
	3
	4
	5
		Subtotal:					0	0
		Total:					0	0

## Sheet: 7 - Averted Costs
	Part 7: Averted Costs
			Unit	Unit Cost (local)	Unit Cost (USD)	# of Units	Total Cost (local)	Total Cost (USD)	Notes	Description	Examples
	I	Labor Costs								Labor costs that are discontinued due to the intervention. Please describe the positions or activities that were discontinued in "Notes."	If a governmental organization was in charge of sending workers to farms across the country to answer questions, but an intervention introducing cell phone service rendered the organization obsolete, put the labor costs the agency had here.
		Insert one line for each position. If there is more than one employee per position, please sum the hours worked for all employees of that position. Insert additional rows below if necessary and copy the formula in Column H.
	1									Labor costs should be available in hours or days. If you only have a total estimate, choose "Total" and enter 1 for "# of Units."
	2
	3
	4
	5
		Subtotal:					0	0
	II	Capital Costs								Cost of any government programs that would be deemed unnecessary due to the intervention.	If a governmental organization was in charge of sending workers to farms across the country to answer questions, but an intervention introducing cell phone service rendered the organization obsolete, put the capital costs (building space, utilities, etc.) the agency had here.
		Insert one line for each product. Insert additional rows below if necessary and copy the formula in Column H.
	1
	2
	3
	4
	5
		Subtotal:					0	0
	III	Miscellaneous Costs
		Insert any other costs that were averted as a result of the intervention. If you have lump-sum costs that you cannot divide into the categories above, include them here.								Please include a description of any miscellaneous costs in "Notes."
	1
	2
	3
	4
	5
		Subtotal:					0	0
		Total:					0	0

## Sheet: 8 - Monitoring Costs
	Part 8: Monitoring Costs
			Unit	Unit Cost (local)	Unit Cost (USD)	# of Units	Total Cost (local)	Total Cost (USD)	Notes	Instructions	Examples
	I	Labor
		Insert one line for each position. If there is more than one employee per position, please sum the hours worked for all employees of that position. Insert additional rows below if necessary and copy the formula in Column H.								Please enter the cost of labor for employees who were not full-time and worked on monitoring activities of program recipients. Cost of labor for full-time employees should already be accounted for in Section 1 (Full Time Staff). Please do not include the cost of labor for data collection or any other activities that are part of the evaluation.
	1									Labor costs should be available in hours or days. If you only have a total estimate, choose "Total" and enter 1 for "# of Units."	Agronomist who makes a few trips to monitor the crop growth of farmers given a new type of rice.
	2										Surveyors who measure the use of fertilizer and compensate farmers accordingly.
	3
	4
	5
		Subtotal:					0	0
	II	Lodging								If the monitoring of the program recipients involved being on site, please enter the cost of lodging for the nights spent on site. Please specify the type of lodging in "Notes."
	1
	2
		Subtotal:					0	0
	III	Transportation
	1	Air								If the cost of flights taken differed among participants, try to state an average or add an additional row for each flight amount. Please describe the origin and destination of each flight in "Notes."
	2	Ground								If ground transportation taken was by van or car, please state whether it was rented or owned by J-PAL/IPA or the implementing partner in "Notes."	The price will depend on the type of vehicle rented.
		Car								Please specify if the car was rented or owned by J-PAL/IPA or the implementing partner.
		Van								Please specify if the van was rented or owned by J-PAL/IPA or the implementing partner.
		Bus								Costs should be given by number of buses rented or fare per person.
		Gas								Units for gas should be in liters or gallons. Alternatively, you could enter the rate paid drivers per kilometer or mile.
	3	Other transportation								Please specify what other form of transportation was taken in "Notes."
		Subtotal:					0	0
	IV	Staff per diem (allowances)								Staff per diem includes food allowances and other related costs for their time in the field for the employees. If different employees received different per diem amounts, provide an average or enter additional lines.
	1									Costs for staff per diem should be in days or amount per person.
	2
		Subtotal:					0	0
	V	Cost of Monitoring Materials
		Materials								Please enter the cost of developing the materials used for purposes of monitoring, excluding labor. Please include the cost of all materials that were used, even if they were given to you for free. Please describe the materials used in "Notes."
	1
	2
	3
	4
	5
		Labor								Please enter the cost of labor for part-time employees who developed materials used for monitoring program recipients. If they are full-time their labor costs should be included in Tab 1 - Program Administration. Please do not include the cost of labor for the actual monitoring of program recipients.
		Insert one line for each position. Insert additional rows below if necessary and copy the formula in Column H.
	1									Labor costs should be available in hours or days. If you only have a total estimate, choose "Total" and enter 1 for "# of Units."
	2
		Subtotal:					0	0
	VI	Cost of Aggregating Monitoring Data
	1	External labor								Please enter the cost of labor for part-time employees or external contractors who worked on aggregating or analyzing tracking/monitoring data. If full-time staff, these employees should be accounted for in Tab 1 - Program Administration. Please describe the tasks or activities in "Notes."	An analyst who calculates average usage rates based on surveys distributed by the monitors.
	2	Capital	Total			1
		Subtotal:					0	0
	VII	Miscellaneous Costs
		Insert any other costs related to monitoring. If you have lump-sum costs that you cannot divide into the categories above, include them here.								Please include a description of any miscellaneous costs in "Notes."
	1
	2
	3
	4
	5
		Subtotal:					0	0
		Total:					0	0

[truncated: 1 more sheets: Sheet1]
